# Supplementary material for: ﻿Epipyxisfenheensis sp. nov., a new species of the genus Epipyxis (Chrysophyceae)
Source: PhytoKeys. 2025 Jul 28;260:115–38. doi: 10.3897/phytokeys.260.154552 (PMC12322679; doi:10.3897/phytokeys.260.154552)
Supplement: XML Treatment for Epipyxis fenheensis [file phytokeys.260.154552-treatment1.xml]

<!DOCTYPE tp:taxon-treatment
  PUBLIC "-//TaxonX//DTD Taxonomic Treatment Publishing DTD v0 20100105//EN" "tax-treatment-NSO.dtd">
<tp:taxon-treatment xmlns:tp="http://www.plazi.org/taxpub"><tp:treatment-meta><kwd-group><label>Taxon classification</label><kwd>
                <named-content content-type="kingdom">Plantae</named-content>
              </kwd><kwd>
                <named-content content-type="order">Ochromonadales</named-content>
              </kwd><kwd>
                <named-content content-type="family">Dinobryaceae</named-content>
              </kwd></kwd-group><mixed-citation publication-type="journal"><person-group><name><surname>Hao</surname><given-names>Jun-Xue</given-names></name><name><surname>An</surname><given-names>Ya-Lu</given-names></name><name><surname>Nan</surname><given-names>Fang-Ru</given-names></name><name><surname>Lv</surname><given-names>Jun-Ping</given-names></name><name><surname>Liu</surname><given-names>Qi</given-names></name><name><surname>Liu</surname><given-names>Xu-Dong</given-names></name><name><surname>Xie</surname><given-names>Shu-Lian</given-names></name><name><surname>Feng</surname><given-names>Jia</given-names></name></person-group><article-title>﻿<italic><tp:taxon-name><tp:taxon-name-part taxon-name-part-type="genus" reg="Epipyxis">Epipyxis</tp:taxon-name-part><tp:taxon-name-part taxon-name-part-type="species" reg="fenheensis">fenheensis</tp:taxon-name-part></tp:taxon-name></italic> sp. nov., a new species of the genus <italic><tp:taxon-name><tp:taxon-name-part taxon-name-part-type="genus" reg="Epipyxis">Epipyxis</tp:taxon-name-part></tp:taxon-name></italic> (<tp:taxon-name><tp:taxon-name-part taxon-name-part-type="class">Chrysophyceae</tp:taxon-name-part></tp:taxon-name>)</article-title><source>PhytoKeys</source><day>28</day><month>07</month><year>2025</year><volume>260</volume><fpage>115</fpage><lpage>138</lpage><pub-id pub-id-type="doi">10.3897/phytokeys.260.154552</pub-id></mixed-citation></tp:treatment-meta><tp:nomenclature><label>﻿</label><tp:taxon-name>
              <object-id xmlns:xlink="http://www.w3.org/1999/xlink" content-type="arpha" xlink:type="simple">2B6E8BCF-9424-5526-B1C1-8146A3F770FC</object-id>
              <tp:taxon-name-part taxon-name-part-type="genus" reg="Epipyxis">Epipyxis</tp:taxon-name-part>
              <tp:taxon-name-part taxon-name-part-type="species" reg="fenheensis">fenheensis</tp:taxon-name-part>
            </tp:taxon-name><tp:taxon-authority>J.Hao, J.Feng, S.Xie</tp:taxon-authority><tp:taxon-status xmlns:xlink="http://www.w3.org/1999/xlink" xlink:type="simple">sp. nov.</tp:taxon-status><xref ref-type="fig" rid="F2">Figs 2</xref><xref ref-type="fig" rid="F3">, 3</xref><xref ref-type="fig" rid="F4">, 4</xref></tp:nomenclature><tp:treatment-sec sec-type="material" id="SECID0EQWAE"><title>Type.</title><p>China • Shanxi Province, Taiyuan City, the Fenhe River; <named-content xmlns:xlink="http://www.w3.org/1999/xlink" content-type="dwc:verbatimCoordinates" xlink:type="simple"><named-content content-type="geo-json" specific-use="{&#34;type&#34;:&#34;Point&#34;,&#34;coordinates&#34;:[112.535500,37.835333]}" id="NCID0EZWAE" xlink:type="simple">37°50.12'N, 112°32.13'E</named-content></named-content>; 9 Oct. 2023; Yalu An and Junxue Hao leg.; phytoplankton; <bold><italic>Holotype</italic></bold>: <named-content xmlns:xlink="http://www.w3.org/1999/xlink" content-type="dwc:institutional_code" xlink:title="Herbarium of Shanxi University" xlink:href="http://grbio.org/institution/shanxi-university" xlink:type="simple">SXU</named-content>-SX231009; GenBank: <ext-link xmlns:xlink="http://www.w3.org/1999/xlink" xlink:href="PQ364874" ext-link-type="gen" xlink:type="simple">PQ364874</ext-link>, <ext-link xmlns:xlink="http://www.w3.org/1999/xlink" xlink:href="PQ364873" ext-link-type="gen" xlink:type="simple">PQ364873</ext-link>, <ext-link xmlns:xlink="http://www.w3.org/1999/xlink" xlink:href="PQ368406" ext-link-type="gen" xlink:type="simple">PQ368406</ext-link> and <ext-link xmlns:xlink="http://www.w3.org/1999/xlink" xlink:href="PQ374158" ext-link-type="gen" xlink:type="simple">PQ374158</ext-link>.</p><fig id="F2" position="float" orientation="portrait"><object-id xmlns:xlink="http://www.w3.org/1999/xlink" content-type="doi" xlink:type="simple">10.3897/phytokeys.260.154552.figure2</object-id><object-id xmlns:xlink="http://www.w3.org/1999/xlink" content-type="arpha" xlink:type="simple">2F701797-4A05-5698-B75E-DDD6862FE9AF</object-id><label>Figure 2.</label><caption><p>Morphological structures of <italic><tp:taxon-name><tp:taxon-name-part taxon-name-part-type="genus" reg="Epipyxis">Epipyxis</tp:taxon-name-part><tp:taxon-name-part taxon-name-part-type="species" reg="fenheensis">fenheensis</tp:taxon-name-part></tp:taxon-name></italic> sp. nov. observed by light microscope (LM) <bold>A.</bold> Morphology of colony; <bold>B, C.</bold> Scattered protoplasts and loricae; <bold>D.</bold> Protoplast with a red stigma, as indicated by arrows; <bold>E.</bold> Protoplast with two red stigma, as indicated by an arrow; <bold>F.</bold> Protoplast spindle, the posterior end of the protoplast is obviously pointed, tapering at the base to a delicate stalk, as indicated by an arrow; <bold>G.</bold> Long, tube-like lorica, the junction of loricae is indicated with an arrow; <bold>H.</bold> Two unequal flagella as indicated by an arrow; <bold>I.</bold> Reproducing cell; <bold>J.</bold> The posterior end of lorica with a long thick root, as indicated by an arrow. Scale bars: 50 μm (<bold>A</bold>); 20 μm (<bold>B, C</bold>); 10 μm (<bold>D–J</bold>).</p></caption><graphic xmlns:xlink="http://www.w3.org/1999/xlink" xlink:href="phytokeys-260-115_article-154552__-g002.jpg" position="float" orientation="portrait" xlink:type="simple" id="oo_1383327.jpg"><uri content-type="original_file" xlink:type="simple">https://binary.pensoft.net/fig/1383327</uri></graphic></fig></tp:treatment-sec><tp:treatment-sec sec-type="description" id="SECID0EJZAE"><title>Description.</title><p>Cells are small, loricate monads with two heterokont flagella, and encased within a lorica. The lorica is tubular, measuring 28.3–43.2 µm in length and 4.78–10.63 µm in width, with subparallel lateral margins. The upper opening of the lorica exhibits a slight expansion or remains parallel. The posterior end of the lorica is slightly constricted and attached to a long thick root, the same length as lorica. The lorica surface is smooth, adorned with oval or elliptical scales, arranged in an obliquely parallel, imbricate pattern. The protoplast is spindle-shaped, with dimensions ranging from 7.27–26.7 μm long and 3.6–10.56 μm wide. It possesses two unequal flagella and a red stigma. The longer flagellum matches the length of the protoplast, whereas the shorter flagellum is approximately one-third of its length. The posterior end of the protoplast is acutely pointed, tapering at the base into a delicate stalk, which does not form a stipe. The stalk measures 7.07–12 μm in length, slightly shorter than the protoplast. Cells are epiphytic and tend to form clumpy colonies. Younger individuals are typically attached to the inner surface of the maternal lorica.</p><fig id="F3" position="float" orientation="portrait"><object-id xmlns:xlink="http://www.w3.org/1999/xlink" content-type="doi" xlink:type="simple">10.3897/phytokeys.260.154552.figure3</object-id><object-id xmlns:xlink="http://www.w3.org/1999/xlink" content-type="arpha" xlink:type="simple">C1C0AF58-97A2-5027-B749-E1B4A72171C1</object-id><label>Figure 3.</label><caption><p>Light micrographs of <italic><tp:taxon-name><tp:taxon-name-part taxon-name-part-type="genus" reg="Epipyxis">Epipyxis</tp:taxon-name-part><tp:taxon-name-part taxon-name-part-type="species" reg="fenheensis">fenheensis</tp:taxon-name-part></tp:taxon-name></italic> sp. nov. after staining <bold>A.</bold> Cell colony; <bold>B–D, F.</bold> Loricae with scales; <bold>E.</bold> Falling oval and elliptical scales; <bold>G.</bold> Cell colony; <bold>H.</bold> Loricae with scales arranged diagonally and parallel; <bold>I.</bold> Smooth lorica surfaces. Scale bars: 20 µm (<bold>A–C</bold>); 10 µm (<bold>G–I</bold>); 5 µm (<bold>D–F</bold>).</p></caption><graphic xmlns:xlink="http://www.w3.org/1999/xlink" xlink:href="phytokeys-260-115_article-154552__-g003.jpg" position="float" orientation="portrait" xlink:type="simple" id="oo_1383328.jpg"><uri content-type="original_file" xlink:type="simple">https://binary.pensoft.net/fig/1383328</uri></graphic></fig></tp:treatment-sec><tp:treatment-sec sec-type="etymology" id="SECID0EY1AE"><title>Etymology.</title><p>The species epithet refers to the type locality (the Fenhe River, Taiyuan City, Shanxi Province, China).</p></tp:treatment-sec><tp:treatment-sec sec-type="Authentic strain" id="SECID0E41AE"><title>Authentic strain.</title><p><named-content xmlns:xlink="http://www.w3.org/1999/xlink" content-type="dwc:institutional_code" xlink:title="Herbarium of Shanxi University" xlink:href="http://grbio.org/institution/shanxi-university" xlink:type="simple">SXU</named-content>-SX231009. Deposited in Herbarium of Shanxi University (<named-content xmlns:xlink="http://www.w3.org/1999/xlink" content-type="dwc:institutional_code" xlink:title="Herbarium of Shanxi University" xlink:href="http://grbio.org/institution/shanxi-university" xlink:type="simple">SXU</named-content>), Shanxi University, Taiyuan, Shanxi Province, China.</p></tp:treatment-sec><tp:treatment-sec><!--Section generated to contain objects referenced in tp:taxon-treatment.--><fig id="F4" position="float" orientation="portrait"><object-id xmlns:xlink="http://www.w3.org/1999/xlink" content-type="doi" xlink:type="simple">10.3897/phytokeys.260.154552.figure4</object-id><object-id xmlns:xlink="http://www.w3.org/1999/xlink" content-type="arpha" xlink:type="simple">0D3DE0E2-AA97-5C50-8539-F83D966D699D</object-id><label>Figure 4.</label><caption><p>Life history of <italic><tp:taxon-name><tp:taxon-name-part taxon-name-part-type="genus" reg="Epipyxis">Epipyxis</tp:taxon-name-part><tp:taxon-name-part taxon-name-part-type="species" reg="fenheensis">fenheensis</tp:taxon-name-part></tp:taxon-name></italic> sp. nov. <bold>A.</bold> A single cell; <bold>B.</bold> Single cell division; <bold>C.</bold> Division of a single cell into two cells; <bold>D.</bold> Separation of two protoplasts; <bold>E.</bold> Multiple cells; <bold>F.</bold> Colony. Scale bars: 5 µm (<bold>A–D</bold>); 10 µm (<bold>E</bold>); 20 µm (<bold>F</bold>).</p></caption><graphic xmlns:xlink="http://www.w3.org/1999/xlink" xlink:href="phytokeys-260-115_article-154552__-g004.jpg" position="float" orientation="portrait" xlink:type="simple" id="oo_1383329.jpg"><uri content-type="original_file" xlink:type="simple">https://binary.pensoft.net/fig/1383329</uri></graphic></fig></tp:treatment-sec></tp:taxon-treatment>
