# Supplementary material for: ﻿Epipyxisfenheensis sp. nov., a new species of the genus Epipyxis (Chrysophyceae)
Source: PhytoKeys. 2025 Jul 28;260:115–38. doi: 10.3897/phytokeys.260.154552 (PMC12322679; doi:10.3897/phytokeys.260.154552)
Supplement: Supplementary material 2 — Pairwise distance (lower-left matrix) and number of nucleotide variance (upper-right matrix) of SSU sequence among the taxa in this study [file phytokeys-260-115_article-154552__-s002.xls]

## Sheet: MatrixOutput
TABLE S2. Pairwise distance (lower-left matrix) and number of nucleotide variance (upper-right matrix) of SSU sequence among the taxa in this study.
Taxon	No.	1	2	3	4	5	6	7	8	9	10	11	12	13	14	15	16	17	18	19	20	21	22	23	24	25	26	27	28	29	30	31	32	33	34	35	36	37	38	39	40	41	42	43	44	45	46	47	48
Mallomonas denticulata	1		14	16	14	16	16	15	15	22	26	26	22	36	36	39	39	36	34	43	40	27	31	45	41	40	39	37	38	58	39	34	30	39	53	44	46	43	43	41	43	36	38	34	55	53	41	38	39
Mallomonas striata var. serrata	2	0.0131579		22	16	23	21	20	20	27	29	29	29	38	38	44	44	44	36	44	43	34	35	50	46	45	47	41	45	64	45	39	38	44	55	50	51	46	46	43	45	42	41	38	59	57	46	40	41
Mallomonas foveata	3	0.0150376	0.0206767		12	15	16	15	15	22	23	23	23	32	32	42	39	40	33	43	41	23	30	42	38	37	39	33	31	56	38	36	35	39	49	45	48	43	45	32	35	41	38	32	53	53	38	33	39
Mallomonas elevata	4	0.0131579	0.0150376	0.0112782		13	15	14	14	20	23	23	21	31	31	39	39	36	32	39	39	25	28	41	37	36	37	36	38	57	39	31	32	38	48	43	45	43	43	36	37	36	37	32	56	56	39	34	37
Synura uvella	5	0.0150376	0.0216165	0.0140977	0.012218		18	17	17	16	25	23	24	27	27	39	36	33	28	41	40	26	23	43	39	38	40	31	33	56	36	33	30	37	49	38	41	41	41	37	36	39	37	33	58	58	37	34	34
Mallomonas bangladeshica	6	0.0150376	0.0197368	0.0150376	0.0140977	0.0169173		1	1	22	25	25	22	34	34	40	40	37	34	39	40	27	31	43	39	38	41	37	39	60	40	34	34	38	51	44	47	41	42	39	39	39	39	33	55	53	34	38	39
Mallomonas peroneides	7	0.0140977	0.018797	0.0140977	0.0131579	0.0159774	0.00093985		0	22	24	24	22	33	33	39	39	37	33	38	39	26	30	42	38	37	40	36	38	59	39	35	33	37	52	43	46	40	41	38	39	38	39	32	56	54	34	37	39
Mallomonas ceylanica	8	0.0140977	0.018797	0.0140977	0.0131579	0.0159774	0.00093985	0		22	24	24	22	33	33	39	39	37	33	38	39	26	30	42	38	37	40	36	38	59	39	35	33	37	52	43	46	40	41	38	39	38	39	32	56	54	34	37	39
Neotessella lapponica	9	0.0206767	0.0253759	0.0206767	0.018797	0.0150376	0.0206767	0.0206767	0.0206767		29	29	22	28	28	34	34	31	28	36	33	21	22	38	34	33	34	29	33	50	34	27	29	37	46	40	43	40	39	33	32	33	31	28	51	51	31	34	33
Synura petersenii	10	0.0244361	0.0272556	0.0216165	0.0216165	0.0234962	0.0234962	0.0225564	0.0225564	0.0272556		2	30	30	30	43	40	47	38	46	46	29	38	46	42	41	43	40	40	61	41	39	32	43	54	43	44	43	41	35	39	41	41	36	61	59	42	42	39
Synura glabra	11	0.0244361	0.0272556	0.0216165	0.0216165	0.0216165	0.0234962	0.0225564	0.0225564	0.0272556	0.0018797		32	32	32	43	40	47	38	46	46	29	38	46	42	41	43	40	40	61	41	39	34	43	54	43	44	43	41	37	39	41	41	36	61	59	43	42	39
Neotessella volvocina	12	0.0206767	0.0272556	0.0216165	0.0197368	0.0225564	0.0206767	0.0206767	0.0206767	0.0206767	0.0281955	0.0300752		34	34	41	40	34	34	40	45	27	32	45	41	40	39	38	38	56	41	35	32	37	51	43	45	43	44	34	38	41	36	34	53	54	37	36	38
Hydrurus foetidus China	13	0.0338346	0.0357143	0.0300752	0.0291353	0.0253759	0.0319549	0.031015	0.031015	0.0263158	0.0281955	0.0300752	0.0319549		0	37	36	41	30	44	42	26	30	44	40	39	40	34	36	58	39	35	31	41	52	41	42	40	39	29	34	41	39	31	54	54	30	41	37
Hydrurus foetidus Norway	14	0.0338346	0.0357143	0.0300752	0.0291353	0.0253759	0.0319549	0.031015	0.031015	0.0263158	0.0281955	0.0300752	0.0319549	0		37	36	41	30	44	42	26	30	44	40	39	40	34	36	58	39	35	31	41	52	41	42	40	39	29	34	41	39	31	54	54	30	41	37
Epipyxis aurea	15	0.0366541	0.0413534	0.0394737	0.0366541	0.0366541	0.037594	0.0366541	0.0366541	0.0319549	0.0404135	0.0404135	0.0385338	0.0347744	0.0347744		12	27	25	32	29	26	26	33	29	28	28	34	33	54	31	35	30	35	47	44	45	41	39	43	48	37	39	39	54	52	44	31	32
Epipyxis fenheensis	16	0.0366541	0.0413534	0.0366541	0.0366541	0.0338346	0.037594	0.0366541	0.0366541	0.0319549	0.037594	0.037594	0.037594	0.0338346	0.0338346	0.0112782		25	20	31	28	23	27	30	26	25	27	29	27	46	24	34	23	31	48	39	40	36	33	41	46	38	37	36	56	54	40	25	25
Epipyxis pulchra	17	0.0338346	0.0413534	0.037594	0.0338346	0.031015	0.0347744	0.0347744	0.0347744	0.0291353	0.0441729	0.0441729	0.0319549	0.0385338	0.0385338	0.0253759	0.0234962		20	33	31	28	24	37	33	32	32	27	33	48	31	33	28	35	51	39	42	39	40	42	46	40	35	38	58	57	40	29	29
Chrysolepidomonas dendrolepidota	18	0.0319549	0.0338346	0.031015	0.0300752	0.0263158	0.0319549	0.031015	0.031015	0.0263158	0.0357143	0.0357143	0.0319549	0.0281955	0.0281955	0.0234962	0.018797	0.018797		22	20	21	16	26	22	21	23	13	17	40	23	25	20	26	39	33	34	28	29	33	36	32	24	32	45	45	36	21	21
Melkoniana moestrupii	19	0.0404135	0.0413534	0.0404135	0.0366541	0.0385338	0.0366541	0.0357143	0.0357143	0.0338346	0.0432331	0.0432331	0.037594	0.0413534	0.0413534	0.0300752	0.0291353	0.031015	0.0206767		21	26	29	37	33	32	33	27	31	47	28	32	28	32	45	44	46	37	39	44	47	35	36	40	50	48	40	26	27
Melkoniana sp.	20	0.037594	0.0404135	0.0385338	0.0366541	0.037594	0.037594	0.0366541	0.0366541	0.031015	0.0432331	0.0432331	0.0422932	0.0394737	0.0394737	0.0272556	0.0263158	0.0291353	0.018797	0.0197368		25	25	36	32	31	31	27	31	53	30	27	26	33	44	40	43	39	39	45	51	36	41	42	51	49	43	30	29
Pedospumella encystans	21	0.0253759	0.0319549	0.0216165	0.0234962	0.0244361	0.0253759	0.0244361	0.0244361	0.0197368	0.0272556	0.0272556	0.0253759	0.0244361	0.0244361	0.0244361	0.0216165	0.0263158	0.0197368	0.0244361	0.0234962		15	22	18	17	19	24	22	42	19	22	16	23	42	36	39	28	30	32	36	32	33	30	43	41	32	19	21
Pedospumella sinomuralis	22	0.0291353	0.0328947	0.0281955	0.0263158	0.0216165	0.0291353	0.0281955	0.0281955	0.0206767	0.0357143	0.0357143	0.0300752	0.0281955	0.0281955	0.0244361	0.0253759	0.0225564	0.0150376	0.0272556	0.0234962	0.0140977		27	23	22	24	19	23	47	24	19	21	27	39	35	38	33	33	35	39	36	32	39	52	52	39	23	24
Uroglenopsis cf. americana1	23	0.0422932	0.0469925	0.0394737	0.0385338	0.0404135	0.0404135	0.0394737	0.0394737	0.0357143	0.0432331	0.0432331	0.0422932	0.0413534	0.0413534	0.031015	0.0281955	0.0347744	0.0244361	0.0347744	0.0338346	0.0206767	0.0253759		4	5	16	35	33	48	31	34	30	37	54	46	47	37	38	47	51	41	41	45	55	53	43	29	32
Uroglenopsis cf. americana2	24	0.0385338	0.0432331	0.0357143	0.0347744	0.0366541	0.0366541	0.0357143	0.0357143	0.0319549	0.0394737	0.0394737	0.0385338	0.037594	0.037594	0.0272556	0.0244361	0.031015	0.0206767	0.031015	0.0300752	0.0169173	0.0216165	0.0037594		1	12	31	29	44	27	30	26	33	50	42	43	33	34	43	47	37	37	41	51	49	39	25	28
Uroglenopsis americana	25	0.037594	0.0422932	0.0347744	0.0338346	0.0357143	0.0357143	0.0347744	0.0347744	0.031015	0.0385338	0.0385338	0.037594	0.0366541	0.0366541	0.0263158	0.0234962	0.0300752	0.0197368	0.0300752	0.0291353	0.0159774	0.0206767	0.00469925	0.00093985		13	30	28	43	26	29	25	32	49	43	44	32	33	42	46	36	36	40	50	48	40	24	27
Uroglenopsis turfosa	26	0.0366541	0.0441729	0.0366541	0.0347744	0.037594	0.0385338	0.037594	0.037594	0.0319549	0.0404135	0.0404135	0.0366541	0.037594	0.037594	0.0263158	0.0253759	0.0300752	0.0216165	0.031015	0.0291353	0.0178571	0.0225564	0.0150376	0.0112782	0.012218		32	30	44	27	30	24	31	48	41	42	35	37	41	47	39	41	39	51	49	39	26	29
Spumella bureschii	27	0.0347744	0.0385338	0.031015	0.0338346	0.0291353	0.0347744	0.0338346	0.0338346	0.0272556	0.037594	0.037594	0.0357143	0.0319549	0.0319549	0.0319549	0.0272556	0.0253759	0.012218	0.0253759	0.0253759	0.0225564	0.0178571	0.0328947	0.0291353	0.0281955	0.0300752		10	36	26	28	24	30	40	33	36	32	33	38	40	38	30	34	48	48	38	25	27
Spumella vulgaris	28	0.0357143	0.0422932	0.0291353	0.0357143	0.031015	0.0366541	0.0357143	0.0357143	0.031015	0.037594	0.037594	0.0357143	0.0338346	0.0338346	0.031015	0.0253759	0.031015	0.0159774	0.0291353	0.0291353	0.0206767	0.0216165	0.031015	0.0272556	0.0263158	0.0281955	0.0093985		34	24	32	24	32	44	36	39	34	35	40	42	40	34	40	46	46	42	25	27
Spumella lacusvadosi	29	0.0545113	0.0601504	0.0526316	0.0535714	0.0526316	0.056391	0.0554511	0.0554511	0.0469925	0.0573308	0.0573308	0.0526316	0.0545113	0.0545113	0.0507519	0.0432331	0.0451128	0.037594	0.0441729	0.049812	0.0394737	0.0441729	0.0451128	0.0413534	0.0404135	0.0413534	0.0338346	0.0319549		44	55	44	48	63	55	57	48	50	61	57	52	49	52	63	60	61	42	46
Kephyrion sp.	30	0.0366541	0.0422932	0.0357143	0.0366541	0.0338346	0.037594	0.0366541	0.0366541	0.0319549	0.0385338	0.0385338	0.0385338	0.0366541	0.0366541	0.0291353	0.0225564	0.0291353	0.0216165	0.0263158	0.0281955	0.0178571	0.0225564	0.0291353	0.0253759	0.0244361	0.0253759	0.0244361	0.0225564	0.0413534		31	16	27	47	38	41	32	31	44	50	41	43	43	57	55	43	19	20
Ochromonas triangulata	31	0.0319549	0.0366541	0.0338346	0.0291353	0.031015	0.0319549	0.0328947	0.0328947	0.0253759	0.0366541	0.0366541	0.0328947	0.0328947	0.0328947	0.0328947	0.0319549	0.031015	0.0234962	0.0300752	0.0253759	0.0206767	0.0178571	0.0319549	0.0281955	0.0272556	0.0281955	0.0263158	0.0300752	0.0516917	0.0291353		25	32	38	41	44	37	36	39	43	39	41	43	55	56	45	32	30
Dinobryon ningwuensis	32	0.0281955	0.0357143	0.0328947	0.0300752	0.0281955	0.0319549	0.031015	0.031015	0.0272556	0.0300752	0.0319549	0.0300752	0.0291353	0.0291353	0.0281955	0.0216165	0.0263158	0.018797	0.0263158	0.0244361	0.0150376	0.0197368	0.0281955	0.0244361	0.0234962	0.0225564	0.0225564	0.0225564	0.0413534	0.0150376	0.0234962		18	47	33	36	28	27	34	43	34	35	34	53	50	40	18	16
Dinobryon taiyuanensis	33	0.0366541	0.0413534	0.0366541	0.0357143	0.0347744	0.0357143	0.0347744	0.0347744	0.0347744	0.0404135	0.0404135	0.0347744	0.0385338	0.0385338	0.0328947	0.0291353	0.0328947	0.0244361	0.0300752	0.031015	0.0216165	0.0253759	0.0347744	0.031015	0.0300752	0.0291353	0.0281955	0.0300752	0.0451128	0.0253759	0.0300752	0.0169173		52	44	47	37	39	41	45	47	45	44	60	58	48	21	22
Acrispumella msimbasiensis	34	0.049812	0.0516917	0.0460526	0.0451128	0.0460526	0.0479323	0.0488722	0.0488722	0.0432331	0.0507519	0.0507519	0.0479323	0.0488722	0.0488722	0.0441729	0.0451128	0.0479323	0.0366541	0.0422932	0.0413534	0.0394737	0.0366541	0.0507519	0.0469925	0.0460526	0.0451128	0.037594	0.0413534	0.0592105	0.0441729	0.0357143	0.0441729	0.0488722		42	44	32	30	51	52	50	52	55	64	64	50	46	47
Poterioochromonas cf. malhamensis	35	0.0413534	0.0469925	0.0422932	0.0404135	0.0357143	0.0413534	0.0404135	0.0404135	0.037594	0.0404135	0.0404135	0.0404135	0.0385338	0.0385338	0.0413534	0.0366541	0.0366541	0.031015	0.0413534	0.037594	0.0338346	0.0328947	0.0432331	0.0394737	0.0404135	0.0385338	0.031015	0.0338346	0.0516917	0.0357143	0.0385338	0.031015	0.0413534	0.0394737		5	29	28	47	49	49	47	45	62	61	46	42	42
Poterioochromonas cf. stipitata	36	0.0432331	0.0479323	0.0451128	0.0422932	0.0385338	0.0441729	0.0432331	0.0432331	0.0404135	0.0413534	0.0413534	0.0422932	0.0394737	0.0394737	0.0422932	0.037594	0.0394737	0.0319549	0.0432331	0.0404135	0.0366541	0.0357143	0.0441729	0.0404135	0.0413534	0.0394737	0.0338346	0.0366541	0.0535714	0.0385338	0.0413534	0.0338346	0.0441729	0.0413534	0.00469925		30	29	48	50	51	49	46	65	64	49	44	44
Urostipulosphaera notabilis	37	0.0404135	0.0432331	0.0404135	0.0404135	0.0385338	0.0385338	0.037594	0.037594	0.037594	0.0404135	0.0404135	0.0404135	0.037594	0.037594	0.0385338	0.0338346	0.0366541	0.0263158	0.0347744	0.0366541	0.0263158	0.031015	0.0347744	0.031015	0.0300752	0.0328947	0.0300752	0.0319549	0.0451128	0.0300752	0.0347744	0.0263158	0.0347744	0.0300752	0.0272556	0.0281955		3	46	50	49	47	41	60	58	43	33	33
Urostipulosphaera sp.	38	0.0404135	0.0432331	0.0422932	0.0404135	0.0385338	0.0394737	0.0385338	0.0385338	0.0366541	0.0385338	0.0385338	0.0413534	0.0366541	0.0366541	0.0366541	0.031015	0.037594	0.0272556	0.0366541	0.0366541	0.0281955	0.031015	0.0357143	0.0319549	0.031015	0.0347744	0.031015	0.0328947	0.0469925	0.0291353	0.0338346	0.0253759	0.0366541	0.0281955	0.0263158	0.0272556	0.00281955		47	51	48	48	43	63	61	43	36	34
Apoikia lindahlii	39	0.0385338	0.0404135	0.0300752	0.0338346	0.0347744	0.0366541	0.0357143	0.0357143	0.031015	0.0328947	0.0347744	0.0319549	0.0272556	0.0272556	0.0404135	0.0385338	0.0394737	0.031015	0.0413534	0.0422932	0.0300752	0.0328947	0.0441729	0.0404135	0.0394737	0.0385338	0.0357143	0.037594	0.0573308	0.0413534	0.0366541	0.0319549	0.0385338	0.0479323	0.0441729	0.0451128	0.0432331	0.0441729		17	47	40	29	56	55	41	35	40
Apoikiospumella mondseeiensis	40	0.0404135	0.0422932	0.0328947	0.0347744	0.0338346	0.0366541	0.0366541	0.0366541	0.0300752	0.0366541	0.0366541	0.0357143	0.0319549	0.0319549	0.0451128	0.0432331	0.0432331	0.0338346	0.0441729	0.0479323	0.0338346	0.0366541	0.0479323	0.0441729	0.0432331	0.0441729	0.037594	0.0394737	0.0535714	0.0469925	0.0404135	0.0404135	0.0422932	0.0488722	0.0460526	0.0469925	0.0469925	0.0479323	0.0159774		42	33	27	53	52	42	43	45
Chromophyton cf. rosanoffii	41	0.0338346	0.0394737	0.0385338	0.0338346	0.0366541	0.0366541	0.0357143	0.0357143	0.031015	0.0385338	0.0385338	0.0385338	0.0385338	0.0385338	0.0347744	0.0357143	0.037594	0.0300752	0.0328947	0.0338346	0.0300752	0.0338346	0.0385338	0.0347744	0.0338346	0.0366541	0.0357143	0.037594	0.0488722	0.0385338	0.0366541	0.0319549	0.0441729	0.0469925	0.0460526	0.0479323	0.0460526	0.0451128	0.0441729	0.0394737		19	32	41	39	49	42	43
Chrysosphaera parvula	42	0.0357143	0.0385338	0.0357143	0.0347744	0.0347744	0.0366541	0.0366541	0.0366541	0.0291353	0.0385338	0.0385338	0.0338346	0.0366541	0.0366541	0.0366541	0.0347744	0.0328947	0.0225564	0.0338346	0.0385338	0.031015	0.0300752	0.0385338	0.0347744	0.0338346	0.0385338	0.0281955	0.0319549	0.0460526	0.0404135	0.0385338	0.0328947	0.0422932	0.0488722	0.0441729	0.0460526	0.0441729	0.0451128	0.037594	0.031015	0.0178571		29	36	35	45	40	39
Chrysastrella breviappendiculata	43	0.0319549	0.0357143	0.0300752	0.0300752	0.031015	0.031015	0.0300752	0.0300752	0.0263158	0.0338346	0.0338346	0.0319549	0.0291353	0.0291353	0.0366541	0.0338346	0.0357143	0.0300752	0.037594	0.0394737	0.0281955	0.0366541	0.0422932	0.0385338	0.037594	0.0366541	0.0319549	0.037594	0.0488722	0.0404135	0.0404135	0.0319549	0.0413534	0.0516917	0.0422932	0.0432331	0.0385338	0.0404135	0.0272556	0.0253759	0.0300752	0.0272556		48	45	35	37	42
Lagynion cf. ampullaceum	44	0.0516917	0.0554511	0.049812	0.0526316	0.0545113	0.0516917	0.0526316	0.0526316	0.0479323	0.0573308	0.0573308	0.049812	0.0507519	0.0507519	0.0507519	0.0526316	0.0545113	0.0422932	0.0469925	0.0479323	0.0404135	0.0488722	0.0516917	0.0479323	0.0469925	0.0479323	0.0451128	0.0432331	0.0592105	0.0535714	0.0516917	0.049812	0.056391	0.0601504	0.0582707	0.0610902	0.056391	0.0592105	0.0526316	0.049812	0.0385338	0.0338346	0.0451128		3	57	56	56
Lagynion scherffelii	45	0.049812	0.0535714	0.049812	0.0526316	0.0545113	0.049812	0.0507519	0.0507519	0.0479323	0.0554511	0.0554511	0.0507519	0.0507519	0.0507519	0.0488722	0.0507519	0.0535714	0.0422932	0.0451128	0.0460526	0.0385338	0.0488722	0.049812	0.0460526	0.0451128	0.0460526	0.0451128	0.0432331	0.056391	0.0516917	0.0526316	0.0469925	0.0545113	0.0601504	0.0573308	0.0601504	0.0545113	0.0573308	0.0516917	0.0488722	0.0366541	0.0328947	0.0422932	0.00281955		55	54	54
Phaeoplaca thallosa	46	0.0385338	0.0432331	0.0357143	0.0366541	0.0347744	0.0319549	0.0319549	0.0319549	0.0291353	0.0394737	0.0404135	0.0347744	0.0281955	0.0281955	0.0413534	0.037594	0.037594	0.0338346	0.037594	0.0404135	0.0300752	0.0366541	0.0404135	0.0366541	0.037594	0.0366541	0.0357143	0.0394737	0.0573308	0.0404135	0.0422932	0.037594	0.0451128	0.0469925	0.0432331	0.0460526	0.0404135	0.0404135	0.0385338	0.0394737	0.0460526	0.0422932	0.0328947	0.0535714	0.0516917		46	47
Dinobryon divergens	47	0.0357143	0.037594	0.031015	0.0319549	0.0319549	0.0357143	0.0347744	0.0347744	0.0319549	0.0394737	0.0394737	0.0338346	0.0385338	0.0385338	0.0291353	0.0234962	0.0272556	0.0197368	0.0244361	0.0281955	0.0178571	0.0216165	0.0272556	0.0234962	0.0225564	0.0244361	0.0234962	0.0234962	0.0394737	0.0178571	0.0300752	0.0169173	0.0197368	0.0432331	0.0394737	0.0413534	0.031015	0.0338346	0.0328947	0.0404135	0.0394737	0.037594	0.0347744	0.0526316	0.0507519	0.0432331		8
Dinobryon sociale	48	0.0366541	0.0385338	0.0366541	0.0347744	0.0319549	0.0366541	0.0366541	0.0366541	0.031015	0.0366541	0.0366541	0.0357143	0.0347744	0.0347744	0.0300752	0.0234962	0.0272556	0.0197368	0.0253759	0.0272556	0.0197368	0.0225564	0.0300752	0.0263158	0.0253759	0.0272556	0.0253759	0.0253759	0.0432331	0.018797	0.0281955	0.0150376	0.0206767	0.0441729	0.0394737	0.0413534	0.031015	0.0319549	0.037594	0.0422932	0.0404135	0.0366541	0.0394737	0.0526316	0.0507519	0.0441729	0.0075188
Clathromonas butcheri	49	0.0366541	0.0432331	0.0281955	0.0347744	0.0357143	0.0404135	0.0394737	0.0394737	0.0319549	0.0385338	0.0385338	0.037594	0.0394737	0.0394737	0.0451128	0.0432331	0.0451128	0.0357143	0.0451128	0.0460526	0.0366541	0.0404135	0.0432331	0.0394737	0.0385338	0.0404135	0.0413534	0.0394737	0.0526316	0.0469925	0.0432331	0.0441729	0.0479323	0.0507519	0.0516917	0.0526316	0.0507519	0.0526316	0.0347744	0.0366541	0.0366541	0.037594	0.0338346	0.049812	0.049812	0.0432331	0.0422932	0.0479323
Clathromonas caroni	50	0.037594	0.0441729	0.0291353	0.0357143	0.0347744	0.0413534	0.0404135	0.0404135	0.0281955	0.0357143	0.0357143	0.0385338	0.037594	0.037594	0.0432331	0.0394737	0.0441729	0.0338346	0.0432331	0.0432331	0.0328947	0.0385338	0.0404135	0.0366541	0.0357143	0.0385338	0.0385338	0.0366541	0.0516917	0.0441729	0.0413534	0.0404135	0.0469925	0.0488722	0.0507519	0.0516917	0.0507519	0.0507519	0.0338346	0.0347744	0.0338346	0.0366541	0.0328947	0.0507519	0.0507519	0.0385338	0.0413534	0.0460526
Paraphysomonas imperforata	51	0.0357143	0.0404135	0.0291353	0.0328947	0.0328947	0.0366541	0.0357143	0.0357143	0.0263158	0.0404135	0.0404135	0.0338346	0.0328947	0.0328947	0.0432331	0.0413534	0.0441729	0.0338346	0.0460526	0.0460526	0.0300752	0.0347744	0.0413534	0.037594	0.0366541	0.037594	0.0404135	0.0385338	0.0545113	0.0460526	0.0451128	0.0404135	0.0469925	0.0582707	0.049812	0.0507519	0.0526316	0.0535714	0.0338346	0.0347744	0.0347744	0.0347744	0.0300752	0.049812	0.049812	0.0394737	0.0413534	0.0460526
Chrysonephele palustris	52	0.0404135	0.0451128	0.0404135	0.0394737	0.0432331	0.0404135	0.0394737	0.0394737	0.0404135	0.0413534	0.0413534	0.0404135	0.0432331	0.0432331	0.0281955	0.0328947	0.0394737	0.031015	0.0347744	0.0347744	0.0272556	0.0319549	0.0357143	0.0319549	0.031015	0.0338346	0.0338346	0.031015	0.0545113	0.0357143	0.0366541	0.0338346	0.0385338	0.0394737	0.0488722	0.0507519	0.037594	0.0394737	0.0432331	0.0479323	0.0422932	0.0469925	0.0422932	0.049812	0.0479323	0.0422932	0.0291353	0.0338346
Uroglena volvox	53	0.037594	0.0394737	0.0385338	0.0347744	0.0328947	0.0394737	0.0385338	0.0385338	0.0291353	0.0385338	0.0404135	0.0357143	0.0366541	0.0366541	0.0347744	0.0300752	0.0300752	0.0225564	0.0281955	0.0291353	0.0234962	0.0263158	0.031015	0.0272556	0.0263158	0.0281955	0.0234962	0.031015	0.0413534	0.0253759	0.0300752	0.0234962	0.0338346	0.0451128	0.0385338	0.0404135	0.0319549	0.0328947	0.037594	0.0441729	0.037594	0.0366541	0.0366541	0.0488722	0.0460526	0.0385338	0.0225564	0.0234962
Uroglena zachariasii	54	0.0385338	0.0404135	0.0394737	0.0357143	0.0338346	0.0404135	0.0394737	0.0394737	0.0300752	0.0394737	0.0413534	0.0366541	0.0385338	0.0385338	0.0338346	0.0291353	0.0291353	0.0244361	0.0300752	0.031015	0.0253759	0.0281955	0.0328947	0.0291353	0.0281955	0.0281955	0.0253759	0.0328947	0.0413534	0.0272556	0.0319549	0.0253759	0.0347744	0.0451128	0.0385338	0.0404135	0.0338346	0.0347744	0.0394737	0.0441729	0.037594	0.0366541	0.037594	0.0507519	0.0479323	0.0385338	0.0244361	0.0253759
Chrysamoeba mikrokonta	55	0.0441729	0.0413534	0.0432331	0.0441729	0.0451128	0.0469925	0.0460526	0.0460526	0.0460526	0.0413534	0.0413534	0.0488722	0.0469925	0.0469925	0.0507519	0.0469925	0.0526316	0.0451128	0.049812	0.0516917	0.037594	0.0460526	0.0535714	0.049812	0.0507519	0.0507519	0.0469925	0.0469925	0.056391	0.0469925	0.049812	0.0460526	0.0488722	0.0535714	0.0526316	0.0535714	0.049812	0.049812	0.0451128	0.0479323	0.0554511	0.0526316	0.0479323	0.0610902	0.0592105	0.0507519	0.0413534	0.0441729
Chrysamoeba tenera	56	0.0404135	0.0385338	0.0422932	0.0404135	0.0422932	0.0441729	0.0432331	0.0432331	0.0451128	0.0413534	0.0413534	0.0460526	0.0479323	0.0479323	0.0516917	0.0488722	0.0507519	0.0422932	0.0469925	0.0507519	0.0394737	0.0451128	0.0535714	0.049812	0.0507519	0.0488722	0.0441729	0.0460526	0.0535714	0.0451128	0.0488722	0.0422932	0.0469925	0.0526316	0.049812	0.0507519	0.0451128	0.0460526	0.0451128	0.0488722	0.0554511	0.0488722	0.0451128	0.0582707	0.0554511	0.0516917	0.0413534	0.0441729
Oikomonas mutabilis	57	0.0526316	0.0488722	0.0526316	0.0479323	0.0507519	0.0535714	0.0526316	0.0526316	0.0488722	0.0507519	0.0507519	0.0545113	0.0535714	0.0535714	0.0554511	0.0535714	0.0535714	0.0479323	0.0469925	0.0516917	0.0432331	0.0432331	0.0488722	0.0451128	0.0460526	0.0479323	0.0469925	0.0507519	0.0601504	0.0479323	0.0488722	0.0479323	0.0516917	0.0545113	0.0582707	0.0592105	0.0526316	0.0535714	0.0545113	0.0573308	0.0573308	0.0592105	0.0573308	0.068609	0.0667293	0.056391	0.0432331	0.0469925
Chrysosphaerella brevispina	58	0.0441729	0.0441729	0.0422932	0.0394737	0.0394737	0.0460526	0.0451128	0.0451128	0.037594	0.0394737	0.0394737	0.0460526	0.0394737	0.0394737	0.049812	0.0460526	0.0479323	0.0413534	0.0451128	0.0460526	0.0357143	0.0432331	0.0451128	0.0413534	0.0413534	0.0441729	0.0432331	0.049812	0.0573308	0.0479323	0.0451128	0.0404135	0.0488722	0.049812	0.0479323	0.0488722	0.0422932	0.0422932	0.0385338	0.0394737	0.0404135	0.0422932	0.0338346	0.0573308	0.0545113	0.0460526	0.0404135	0.0422932
Chrysosphaerella longispina	59	0.0469925	0.0460526	0.0432331	0.0413534	0.0404135	0.0488722	0.0479323	0.0479323	0.0404135	0.0422932	0.0422932	0.0488722	0.0385338	0.0385338	0.0526316	0.0488722	0.0488722	0.0422932	0.0460526	0.0488722	0.0385338	0.0441729	0.0479323	0.0441729	0.0441729	0.0469925	0.0441729	0.0507519	0.0601504	0.0507519	0.0479323	0.0432331	0.0516917	0.049812	0.0479323	0.0488722	0.0441729	0.0441729	0.0394737	0.0385338	0.0432331	0.0432331	0.0366541	0.056391	0.0535714	0.0469925	0.0432331	0.0432331
Hibberdia magna	60	0.037594	0.0366541	0.0347744	0.0347744	0.0338346	0.0328947	0.0319549	0.0319549	0.0366541	0.0441729	0.0441729	0.037594	0.0394737	0.0394737	0.0413534	0.0441729	0.0432331	0.0338346	0.0432331	0.0469925	0.0385338	0.037594	0.0488722	0.0451128	0.0451128	0.0479323	0.0413534	0.0451128	0.0667293	0.0441729	0.0451128	0.0422932	0.0441729	0.0507519	0.049812	0.0507519	0.0451128	0.0460526	0.037594	0.0394737	0.0432331	0.0422932	0.0413534	0.0592105	0.0592105	0.0441729	0.0422932	0.0441729
Chrysonebula flava	61	0.0451128	0.0451128	0.0441729	0.0432331	0.0441729	0.0451128	0.0441729	0.0441729	0.0422932	0.0507519	0.0507519	0.0451128	0.0516917	0.0516917	0.0488722	0.0535714	0.0488722	0.0479323	0.0488722	0.0507519	0.0469925	0.0507519	0.0582707	0.0545113	0.0535714	0.0554511	0.0507519	0.0526316	0.0676692	0.0554511	0.0573308	0.0516917	0.0554511	0.0610902	0.0573308	0.0573308	0.0554511	0.0573308	0.0441729	0.0460526	0.0479323	0.049812	0.0413534	0.0592105	0.056391	0.0479323	0.049812	0.0526316
Chrysocapsa vernalis	62	0.0432331	0.0441729	0.0422932	0.0394737	0.0422932	0.0394737	0.0394737	0.0394737	0.0441729	0.049812	0.049812	0.0422932	0.0441729	0.0441729	0.0526316	0.0516917	0.0488722	0.0413534	0.0460526	0.0516917	0.0422932	0.0441729	0.0526316	0.0488722	0.049812	0.0488722	0.0441729	0.0479323	0.0676692	0.049812	0.0469925	0.0460526	0.0479323	0.0545113	0.0554511	0.056391	0.0488722	0.049812	0.0460526	0.0451128	0.0535714	0.0516917	0.0479323	0.0573308	0.056391	0.0432331	0.0479323	0.0460526
Chrysocapsa wetherbeei	63	0.0413534	0.0422932	0.0422932	0.037594	0.0404135	0.0394737	0.0385338	0.0385338	0.0422932	0.0479323	0.0479323	0.0441729	0.0394737	0.0394737	0.0441729	0.0469925	0.0488722	0.0413534	0.0451128	0.0479323	0.037594	0.0413534	0.0516917	0.0479323	0.0469925	0.0479323	0.0469925	0.0507519	0.0629699	0.0451128	0.0460526	0.0413534	0.0451128	0.0526316	0.0554511	0.056391	0.0469925	0.0479323	0.0422932	0.0451128	0.0469925	0.0507519	0.0422932	0.0582707	0.0554511	0.0451128	0.0441729	0.0451128
Kremastochrysopsis sp.	64	0.0620301	0.0620301	0.0573308	0.0573308	0.0535714	0.0610902	0.0601504	0.0601504	0.0535714	0.0601504	0.0582707	0.0601504	0.0507519	0.0507519	0.0610902	0.056391	0.0620301	0.0507519	0.0610902	0.0592105	0.0582707	0.0592105	0.0667293	0.0629699	0.0620301	0.0648496	0.056391	0.0601504	0.0798872	0.0582707	0.0620301	0.0582707	0.0639098	0.0704887	0.068609	0.0704887	0.068609	0.0667293	0.0573308	0.0629699	0.0620301	0.0620301	0.0601504	0.0742481	0.0742481	0.0601504	0.0601504	0.0582707
Paraphysomonas parahebes	65	0.037594	0.0422932	0.037594	0.0366541	0.0357143	0.0394737	0.0385338	0.0385338	0.0300752	0.0451128	0.0451128	0.0394737	0.0347744	0.0347744	0.049812	0.0488722	0.049812	0.037594	0.0479323	0.0488722	0.0404135	0.0432331	0.0507519	0.0469925	0.0460526	0.0460526	0.0441729	0.0460526	0.0582707	0.0535714	0.0488722	0.0460526	0.0526316	0.0592105	0.0535714	0.0545113	0.0554511	0.0554511	0.0441729	0.0413534	0.0394737	0.0385338	0.0357143	0.056391	0.056391	0.0432331	0.0516917	0.0535714
Poteriospumella lacustris	66	0.0526316	0.0535714	0.0516917	0.0516917	0.0526316	0.0516917	0.0507519	0.0507519	0.0469925	0.0545113	0.0545113	0.049812	0.0488722	0.0488722	0.0469925	0.0451128	0.0451128	0.0432331	0.0488722	0.0507519	0.0432331	0.0441729	0.0507519	0.0469925	0.0479323	0.0441729	0.0441729	0.0460526	0.0573308	0.0422932	0.049812	0.0441729	0.0507519	0.0413534	0.0328947	0.0366541	0.0291353	0.031015	0.0516917	0.0535714	0.0554511	0.0545113	0.0488722	0.0667293	0.0648496	0.0479323	0.0441729	0.0469925
Cornospumella fuschlensis	67	0.056391	0.0629699	0.0573308	0.0573308	0.0535714	0.0554511	0.0554511	0.0554511	0.049812	0.0507519	0.0507519	0.0535714	0.0469925	0.0469925	0.0516917	0.0469925	0.0488722	0.0357143	0.0460526	0.0488722	0.0441729	0.0451128	0.0488722	0.0451128	0.0441729	0.0469925	0.0422932	0.0422932	0.0545113	0.0451128	0.0479323	0.0422932	0.0507519	0.0488722	0.0404135	0.0413534	0.0394737	0.0385338	0.0516917	0.0545113	0.0507519	0.0488722	0.0526316	0.056391	0.0554511	0.0516917	0.0488722	0.0451128
Chlorochromonas danica	68	0.0554511	0.0610902	0.0526316	0.0554511	0.0526316	0.0573308	0.0573308	0.0573308	0.0469925	0.049812	0.049812	0.0526316	0.0479323	0.0479323	0.0516917	0.0451128	0.0526316	0.0394737	0.056391	0.0507519	0.0404135	0.0432331	0.049812	0.0460526	0.0451128	0.0441729	0.0432331	0.037594	0.0554511	0.0451128	0.0451128	0.0413534	0.0526316	0.0526316	0.0422932	0.0432331	0.0441729	0.0432331	0.0488722	0.0516917	0.0535714	0.049812	0.0516917	0.0554511	0.0535714	0.056391	0.0488722	0.0451128
Ochromonas perlata	69	0.056391	0.0582707	0.0516917	0.0526316	0.0526316	0.0545113	0.0554511	0.0554511	0.0469925	0.056391	0.056391	0.0488722	0.0545113	0.0545113	0.0451128	0.0451128	0.0516917	0.0432331	0.0488722	0.049812	0.0441729	0.0413534	0.0460526	0.0422932	0.0432331	0.0394737	0.049812	0.0422932	0.0582707	0.0469925	0.0488722	0.0460526	0.0469925	0.0469925	0.0469925	0.0479323	0.0479323	0.0488722	0.0488722	0.0526316	0.0526316	0.0488722	0.0507519	0.0573308	0.0554511	0.056391	0.0432331	0.0441729
Ochromonas sphaerocystis	70	0.056391	0.0582707	0.0516917	0.0526316	0.0526316	0.0545113	0.0554511	0.0554511	0.0460526	0.056391	0.056391	0.0488722	0.0545113	0.0545113	0.0451128	0.0451128	0.0516917	0.0432331	0.0488722	0.0488722	0.0441729	0.0413534	0.0460526	0.0422932	0.0432331	0.037594	0.049812	0.0422932	0.0582707	0.0469925	0.0488722	0.0460526	0.0488722	0.0469925	0.0469925	0.0479323	0.0479323	0.0488722	0.0479323	0.0516917	0.0526316	0.0488722	0.049812	0.0554511	0.0535714	0.0554511	0.0432331	0.0441729
Cyclonexis annularis	71	0.0432331	0.0469925	0.0385338	0.0422932	0.0385338	0.0451128	0.0441729	0.0441729	0.0328947	0.0507519	0.0516917	0.0451128	0.0366541	0.0366541	0.0422932	0.0413534	0.0441729	0.0347744	0.0404135	0.0366541	0.0328947	0.0328947	0.0469925	0.0432331	0.0422932	0.0432331	0.0319549	0.0328947	0.0526316	0.0413534	0.0422932	0.0394737	0.0441729	0.0488722	0.0451128	0.0479323	0.0479323	0.0479323	0.0404135	0.0441729	0.0441729	0.0422932	0.0404135	0.0422932	0.0422932	0.0413534	0.0394737	0.0432331
Segregatospumella dracosaxi	72	0.0629699	0.0667293	0.0610902	0.0592105	0.0592105	0.0601504	0.0592105	0.0592105	0.056391	0.0639098	0.0648496	0.0657895	0.0592105	0.0592105	0.0676692	0.0667293	0.0714286	0.0639098	0.0657895	0.068609	0.0629699	0.0657895	0.0667293	0.0629699	0.0639098	0.0657895	0.0676692	0.0610902	0.0742481	0.0676692	0.0714286	0.0620301	0.0648496	0.0780075	0.068609	0.0714286	0.068609	0.0695489	0.0667293	0.0620301	0.0629699	0.0648496	0.0620301	0.0733083	0.0714286	0.0573308	0.0667293	0.0667293
Chromulinospulella sphaerica	73	0.0545113	0.0573308	0.0507519	0.0535714	0.0592105	0.0573308	0.056391	0.056391	0.0545113	0.0601504	0.0601504	0.0573308	0.0592105	0.0592105	0.0601504	0.0554511	0.0610902	0.0507519	0.0554511	0.056391	0.0460526	0.0535714	0.056391	0.0526316	0.0516917	0.0526316	0.0573308	0.0535714	0.0704887	0.0516917	0.0554511	0.0554511	0.0620301	0.0601504	0.0601504	0.0629699	0.0592105	0.0601504	0.0526316	0.0526316	0.0545113	0.056391	0.0545113	0.0629699	0.0610902	0.0629699	0.0507519	0.0573308
Chromulina nebulosa	74	0.0864662	0.0836466	0.087406	0.0855263	0.0883459	0.0883459	0.0883459	0.0883459	0.0817669	0.0845865	0.0845865	0.087406	0.087406	0.087406	0.075188	0.0798872	0.0808271	0.0723684	0.0733083	0.0780075	0.0780075	0.0798872	0.0761278	0.0723684	0.0733083	0.0723684	0.0733083	0.0733083	0.0789474	0.0827068	0.0798872	0.0817669	0.0817669	0.0808271	0.0855263	0.0845865	0.0789474	0.0817669	0.0855263	0.0808271	0.0770677	0.0798872	0.0808271	0.0817669	0.0798872	0.0798872	0.0761278	0.0770677
Chromulina cf. nebulosa	75	0.0789474	0.0761278	0.0808271	0.0770677	0.0761278	0.0789474	0.0780075	0.0780075	0.0733083	0.0761278	0.0761278	0.0827068	0.0770677	0.0770677	0.0714286	0.0761278	0.0798872	0.0695489	0.075188	0.0761278	0.0798872	0.0761278	0.0789474	0.075188	0.0742481	0.0770677	0.0733083	0.0714286	0.0864662	0.0827068	0.0770677	0.0780075	0.0808271	0.0808271	0.0798872	0.0789474	0.0798872	0.0798872	0.0817669	0.0798872	0.0761278	0.0789474	0.0789474	0.0892857	0.087406	0.0808271	0.0761278	0.0742481
Naegeliella flagellifera	76	0.0780075	0.0780075	0.0770677	0.0798872	0.0780075	0.0789474	0.0789474	0.0789474	0.075188	0.0808271	0.0789474	0.0789474	0.0798872	0.0798872	0.0798872	0.0761278	0.0817669	0.0789474	0.0798872	0.0789474	0.0761278	0.0817669	0.0864662	0.0827068	0.0817669	0.0836466	0.0827068	0.0798872	0.0949248	0.0789474	0.0864662	0.0789474	0.0827068	0.087406	0.0836466	0.0864662	0.0827068	0.0827068	0.0798872	0.0845865	0.0845865	0.0836466	0.0808271	0.0864662	0.0836466	0.0798872	0.0798872	0.0808271
Nannochloropsis limnetica	77	0.068609	0.0714286	0.0620301	0.0629699	0.0620301	0.0695489	0.0695489	0.0695489	0.0620301	0.0695489	0.0695489	0.0676692	0.0657895	0.0657895	0.0742481	0.0733083	0.075188	0.0704887	0.0780075	0.0789474	0.0676692	0.0667293	0.0761278	0.0742481	0.075188	0.0733083	0.0733083	0.075188	0.0845865	0.0761278	0.0704887	0.075188	0.0780075	0.0798872	0.0770677	0.0780075	0.075188	0.0761278	0.0695489	0.0714286	0.0789474	0.0723684	0.0657895	0.0817669	0.0827068	0.0770677	0.0723684	0.0723684
Synchroma grande	78	0.075188	0.0789474	0.0714286	0.0733083	0.0742481	0.0761278	0.0761278	0.0761278	0.0723684	0.0798872	0.0817669	0.0714286	0.0761278	0.0761278	0.0827068	0.0817669	0.0817669	0.0855263	0.0845865	0.0845865	0.0789474	0.0836466	0.0902256	0.0864662	0.0855263	0.0817669	0.087406	0.0902256	0.0921053	0.0902256	0.0827068	0.0855263	0.0855263	0.0845865	0.0855263	0.087406	0.0864662	0.087406	0.0742481	0.0780075	0.0855263	0.0827068	0.0780075	0.087406	0.0855263	0.0789474	0.0855263	0.0883459
[truncated: 30 more columns]
