# Supplementary material for: ﻿Epipyxisfenheensis sp. nov., a new species of the genus Epipyxis (Chrysophyceae)
Source: PhytoKeys. 2025 Jul 28;260:115–38. doi: 10.3897/phytokeys.260.154552 (PMC12322679; doi:10.3897/phytokeys.260.154552)
Supplement: Supplementary material 3 — Pairwise distance (lower-left matrix) and number of nucleotide variance (upper-right matrix) of LSU sequence among the taxa in this study [file phytokeys-260-115_article-154552__-s003.xls]

## Sheet: MatrixOutput
TABLE S3. Pairwise distance (lower-left matrix) and number of nucleotide variance (upper-right matrix) of LSU sequence among the taxa in this study.
Taxon	No.	1	2	3	4	5	6	7	8	9	10	11	12	13	14	15	16	17	18	19	20	21	22
Mallomonas denticulata	1		50	69	65	92	97	97	99	102	101	116	129	126	130	118	140	126	126	118	148	161	150
Mallomonas striata var. serrata	2	0.0479846		70	79	91	97	97	112	112	100	120	132	130	134	123	138	128	128	114	150	161	149
Mallomonas foveata	3	0.0662188	0.0671785		28	80	77	76	79	83	73	97	110	120	126	103	123	124	124	113	146	149	137
Mallomonas elevata	4	0.06238	0.0758157	0.0268714		78	74	73	78	79	76	92	109	116	124	107	121	117	117	109	149	149	141
Mallomonas bangladeshica	5	0.0882917	0.0873321	0.0767754	0.074856		12	11	89	87	71	90	108	121	127	111	126	122	122	107	143	153	135
Mallomonas peroneides	6	0.0930902	0.0930902	0.0738964	0.0710173	0.0115163		1	87	83	69	87	103	117	123	107	122	117	117	100	138	150	130
Mallomonas ceylanica	7	0.0930902	0.0930902	0.0729367	0.0700576	0.0105566	0.000959693		86	84	69	87	103	117	123	108	123	117	117	100	138	150	130
Synura petersenii	8	0.0950096	0.107486	0.0758157	0.074856	0.0854127	0.0834933	0.0825336		16	72	93	108	119	124	106	124	124	124	100	148	152	129
Synura glabra	9	0.0978887	0.107486	0.0796545	0.0758157	0.0834933	0.0796545	0.0806142	0.0153551		71	92	107	118	125	103	118	115	115	99	150	159	135
Synura uvella	10	0.096929	0.0959693	0.0700576	0.0729367	0.0681382	0.0662188	0.0662188	0.0690979	0.0681382		87	111	118	123	111	127	119	119	105	152	156	132
Neotessella lapponica	11	0.111324	0.115163	0.0930902	0.0882917	0.0863724	0.0834933	0.0834933	0.0892514	0.0882917	0.0834933		74	129	134	110	123	105	105	90	131	148	131
Neotessella volvocina	12	0.1238	0.126679	0.105566	0.104607	0.103647	0.0988484	0.0988484	0.103647	0.102687	0.106526	0.0710173		133	135	126	128	120	120	98	155	151	141
Dinobryon divergens	13	0.120921	0.12476	0.115163	0.111324	0.116123	0.112284	0.112284	0.114203	0.113244	0.113244	0.1238	0.127639		28	62	94	112	112	103	139	157	137
Dinobryon sociale	14	0.12476	0.128599	0.120921	0.119002	0.121881	0.118042	0.118042	0.119002	0.119962	0.118042	0.128599	0.129559	0.0268714		74	105	115	115	109	141	155	138
Dinobryon ningwuensis	15	0.113244	0.118042	0.0988484	0.102687	0.106526	0.102687	0.103647	0.101727	0.0988484	0.106526	0.105566	0.120921	0.059501	0.0710173		73	105	105	94	132	155	131
Dinobryon taiyuanensis	16	0.134357	0.132438	0.118042	0.116123	0.120921	0.117083	0.118042	0.119002	0.113244	0.121881	0.118042	0.122841	0.0902111	0.100768	0.0700576		112	112	106	138	161	149
Hydrurus foetidus China	17	0.120921	0.122841	0.119002	0.112284	0.117083	0.112284	0.112284	0.119002	0.110365	0.114203	0.100768	0.115163	0.107486	0.110365	0.100768	0.107486		0	84	149	172	142
Hydrurus foetidus Norway	18	0.120921	0.122841	0.119002	0.112284	0.117083	0.112284	0.112284	0.119002	0.110365	0.114203	0.100768	0.115163	0.107486	0.110365	0.100768	0.107486	0		84	149	172	142
Spumella vulgaris	19	0.113244	0.109405	0.108445	0.104607	0.102687	0.0959693	0.0959693	0.0959693	0.0950096	0.100768	0.0863724	0.0940499	0.0988484	0.104607	0.0902111	0.101727	0.0806142	0.0806142		124	141	127
Poterioochromonas cf. malhamensis	20	0.142035	0.143954	0.140115	0.142994	0.137236	0.132438	0.132438	0.142035	0.143954	0.145873	0.12572	0.148752	0.133397	0.135317	0.126679	0.132438	0.142994	0.142994	0.119002		128	132
Chlorochromonas danica	21	0.154511	0.154511	0.142994	0.142994	0.146833	0.143954	0.143954	0.145873	0.152591	0.149712	0.142035	0.144914	0.150672	0.148752	0.148752	0.154511	0.165067	0.165067	0.135317			140
Poteriospumella lacustris	22	0.143954	0.142994	0.131478	0.135317	0.129559	0.12476	0.12476	0.1238	0.129559	0.126679	0.12572	0.135317	0.131478	0.132438	0.12572	0.142994	0.136276	0.136276	0.121881	0.126679	0.134357
