# Supplementary material for: ﻿Epipyxisfenheensis sp. nov., a new species of the genus Epipyxis (Chrysophyceae)
Source: PhytoKeys. 2025 Jul 28;260:115–38. doi: 10.3897/phytokeys.260.154552 (PMC12322679; doi:10.3897/phytokeys.260.154552)
Supplement: Supplementary material 4 — Pairwise distance (lower-left matrix) and number of nucleotide variance (upper-right matrix) of rbcL sequence among the taxa in this study [file phytokeys-260-115_article-154552__-s004.xls]

## Sheet: MatrixOutput
TABLE S4. Pairwise distance (lower-left matrix) and number of nucleotide variance (upper-right matrix) of rbcL sequence among the taxa in this study.
Taxon	No.	1	2	3	4	5	6	7	8	9	10	11	12	13	14	15	16	17	18	19	20	21	22	23	24	25	26	27	28	29	30	31	32	33	34	35	36	37	38	39	40	41	42	43	44	45	46	47	48
Mallomonas denticulata	1		45	72	69	84	85	76	126	122	149	142	130	128	109	118	111	126	132	116	116	116	120	119	118	125	122	134	122	120	132	144	125	119	116	131	124	125	116	106	145	135	127	116	121	134	114	127	146
Mallomonas striata var. serrata	2	0.056962		57	61	84	85	65	111	107	143	138	120	116	97	112	107	121	112	113	113	113	119	107	111	105	100	123	117	113	122	140	110	117	114	130	120	121	110	101	136	139	128	124	113	125	110	112	144
Mallomonas elevata	3	0.0911392	0.0721519		38	80	84	70	94	99	139	130	118	118	93	95	96	100	108	113	113	113	117	110	108	101	97	115	114	108	120	129	105	115	119	130	123	117	111	102	121	122	123	126	116	137	118	127	153
Mallomonas foveata	4	0.0873418	0.0772152	0.0481013		96	96	78	104	108	140	133	130	125	104	104	105	114	123	116	116	116	125	114	118	108	105	109	122	118	134	125	112	120	116	132	125	122	116	101	132	134	129	129	115	131	122	126	154
Synura petersenii	5	0.106329	0.106329	0.101266	0.121519		11	54	114	105	114	109	113	114	105	113	103	121	112	116	116	116	116	119	107	127	116	115	108	119	120	149	130	125	120	120	117	109	110	98	130	133	127	127	127	127	116	127	137
Synura glabra	6	0.107595	0.107595	0.106329	0.121519	0.0139241		54	109	104	109	106	109	109	104	112	104	120	111	114	114	114	114	113	103	124	116	114	102	113	124	149	130	122	117	119	115	107	107	94	124	130	127	129	127	126	122	125	132
Synura uvella	7	0.0962025	0.0822785	0.0886076	0.0987342	0.0683544	0.0683544		105	105	121	118	103	104	90	105	97	112	114	111	111	111	118	111	102	113	108	104	106	115	127	132	109	113	115	127	112	106	103	90	130	123	113	107	112	123	102	107	140
Epipyxis fenheensis sp. nov.	8	0.159494	0.140506	0.118987	0.131646	0.144304	0.137975	0.132911		47	94	88	79	83	75	77	85	89	95	90	90	90	91	68	80	90	88	89	99	102	107	107	89	101	102	108	103	105	95	103	103	94	119	114	114	112	110	97	153
Epipyxis aurea	9	0.15443	0.135443	0.125316	0.136709	0.132911	0.131646	0.132911	0.0594937		92	85	88	84	82	83	88	97	105	97	97	97	98	66	83	94	94	100	100	102	101	111	99	106	102	109	101	102	105	115	106	103	122	124	108	113	99	99	148
Uroglena volvox	10	0.188608	0.181013	0.175949	0.177215	0.144304	0.137975	0.153165	0.118987	0.116456		17	106	97	96	104	103	109	113	114	114	114	113	97	95	124	122	105	97	126	133	126	110	120	119	120	117	113	124	108	113	102	121	119	131	129	113	111	146
Uroglena zachariasii	11	0.179747	0.174684	0.164557	0.168354	0.137975	0.134177	0.149367	0.111392	0.107595	0.021519		100	93	93	100	97	108	108	111	111	111	112	95	90	124	117	99	93	120	130	122	108	115	117	110	112	110	113	103	114	99	124	112	124	127	108	109	138
Urostipulosphaera notabilis	12	0.164557	0.151899	0.149367	0.164557	0.143038	0.137975	0.13038	0.1	0.111392	0.134177	0.126582		20	94	108	114	125	116	107	107	107	110	109	97	125	118	115	106	114	121	133	108	123	126	100	98	96	110	113	115	111	130	129	115	122	113	119	129
Urostipulosphaera sp.	13	0.162025	0.146835	0.149367	0.158228	0.144304	0.137975	0.131646	0.105063	0.106329	0.122785	0.117722	0.0253165		89	104	110	119	113	100	100	100	103	107	93	116	114	114	98	109	117	128	109	115	120	96	95	95	108	111	116	110	132	129	114	119	109	117	132
Chrysocapsa vernalis	14	0.137975	0.122785	0.117722	0.131646	0.132911	0.131646	0.113924	0.0949367	0.103797	0.121519	0.117722	0.118987	0.112658		35	57	60	75	85	85	85	91	81	83	99	68	97	91	95	110	109	90	103	107	116	112	108	97	90	110	91	110	102	113	113	103	100	150
Chrysocapsa wetherbeei	15	0.149367	0.141772	0.120253	0.131646	0.143038	0.141772	0.132911	0.0974684	0.105063	0.131646	0.126582	0.136709	0.131646	0.0443038		62	51	80	98	98	98	94	86	89	99	69	101	100	101	111	111	92	112	120	121	118	116	101	94	107	93	125	108	119	117	104	106	157
Chrysonebula flava	16	0.140506	0.135443	0.121519	0.132911	0.13038	0.131646	0.122785	0.107595	0.111392	0.13038	0.122785	0.144304	0.139241	0.0721519	0.078481		43	73	98	98	98	101	93	97	99	55	101	99	111	110	110	97	111	114	129	120	126	117	99	111	103	115	108	129	128	100	94	151
Kremastochrysopsis sp.	17	0.159494	0.153165	0.126582	0.144304	0.153165	0.151899	0.141772	0.112658	0.122785	0.137975	0.136709	0.158228	0.150633	0.0759494	0.064557	0.0544304		82	101	101	101	105	89	106	94	60	114	106	108	106	94	94	118	124	140	125	127	118	99	109	99	123	114	130	132	105	114	164
Naegeliella flagellifera	18	0.167089	0.141772	0.136709	0.155696	0.141772	0.140506	0.144304	0.120253	0.132911	0.143038	0.136709	0.146835	0.143038	0.0949367	0.101266	0.0924051	0.103797		93	93	93	100	111	102	103	77	108	115	116	118	114	105	107	112	124	128	123	122	104	121	111	123	119	126	123	118	117	158
Uroglenopsis cf. americana1	19	0.146835	0.143038	0.143038	0.146835	0.146835	0.144304	0.140506	0.113924	0.122785	0.144304	0.140506	0.135443	0.126582	0.107595	0.124051	0.124051	0.127848	0.117722		0	0	24	97	93	106	100	105	112	113	106	110	104	105	108	114	116	117	117	110	111	108	125	118	123	128	107	112	157
Uroglenopsis cf. americana2	20	0.146835	0.143038	0.143038	0.146835	0.146835	0.144304	0.140506	0.113924	0.122785	0.144304	0.140506	0.135443	0.126582	0.107595	0.124051	0.124051	0.127848	0.117722	0		0	24	97	93	106	100	105	112	113	106	110	104	105	108	114	116	117	117	110	111	108	125	118	123	128	107	112	157
Uroglenopsis americana	21	0.146835	0.143038	0.143038	0.146835	0.146835	0.144304	0.140506	0.113924	0.122785	0.144304	0.140506	0.135443	0.126582	0.107595	0.124051	0.124051	0.127848	0.117722	0	0		24	97	93	106	100	105	112	113	106	110	104	105	108	114	116	117	117	110	111	108	125	118	123	128	107	112	157
Uroglenopsis turfosa	22	0.151899	0.150633	0.148101	0.158228	0.146835	0.144304	0.149367	0.11519	0.124051	0.143038	0.141772	0.139241	0.13038	0.11519	0.118987	0.127848	0.132911	0.126582	0.0303797	0.0303797	0.0303797		95	93	103	100	111	108	118	103	119	103	119	116	113	117	118	122	115	117	115	121	116	129	132	100	111	148
Epipyxis pulchra	23	0.150633	0.135443	0.139241	0.144304	0.150633	0.143038	0.140506	0.0860759	0.0835443	0.122785	0.120253	0.137975	0.135443	0.102532	0.108861	0.117722	0.112658	0.140506	0.122785	0.122785	0.122785	0.120253		88	104	95	101	106	110	118	113	97	113	111	113	110	108	99	110	107	105	114	111	118	118	107	110	138
Chrysolepidomonas dendrolepidota	24	0.149367	0.140506	0.136709	0.149367	0.135443	0.13038	0.129114	0.101266	0.105063	0.120253	0.113924	0.122785	0.117722	0.105063	0.112658	0.122785	0.134177	0.129114	0.117722	0.117722	0.117722	0.117722	0.111392		110	102	108	98	103	115	118	108	113	120	122	123	124	114	106	120	100	117	103	127	119	103	108	153
Hydrurus foetidus China	25	0.158228	0.132911	0.127848	0.136709	0.160759	0.156962	0.143038	0.113924	0.118987	0.156962	0.156962	0.158228	0.146835	0.125316	0.125316	0.125316	0.118987	0.13038	0.134177	0.134177	0.134177	0.13038	0.131646	0.139241		88	94	108	117	100	97	101	115	110	136	142	146	118	120	122	114	120	119	118	139	124	117	156
Hibberdia magna	26	0.15443	0.126582	0.122785	0.132911	0.146835	0.146835	0.136709	0.111392	0.118987	0.15443	0.148101	0.149367	0.144304	0.0860759	0.0873418	0.0696203	0.0759494	0.0974684	0.126582	0.126582	0.126582	0.126582	0.120253	0.129114	0.111392		106	103	105	106	112	101	111	115	129	137	136	115	99	115	114	125	108	117	129	117	114	151
Phaeoplaca thallosa	27	0.16962	0.155696	0.14557	0.137975	0.14557	0.144304	0.131646	0.112658	0.126582	0.132911	0.125316	0.14557	0.144304	0.122785	0.127848	0.127848	0.144304	0.136709	0.132911	0.132911	0.132911	0.140506	0.127848	0.136709	0.118987	0.134177		97	99	119	114	97	116	116	111	129	127	105	118	128	114	119	114	107	131	117	113	145
Chrysosphaerella brevispina	28	0.15443	0.148101	0.144304	0.15443	0.136709	0.129114	0.134177	0.125316	0.126582	0.122785	0.117722	0.134177	0.124051	0.11519	0.126582	0.125316	0.134177	0.14557	0.141772	0.141772	0.141772	0.136709	0.134177	0.124051	0.136709	0.13038	0.122785		68	116	122	113	112	120	105	110	111	111	101	130	110	119	107	111	118	115	112	134
Chrysosphaerella longispina	29	0.151899	0.143038	0.136709	0.149367	0.150633	0.143038	0.14557	0.129114	0.129114	0.159494	0.151899	0.144304	0.137975	0.120253	0.127848	0.140506	0.136709	0.146835	0.143038	0.143038	0.143038	0.149367	0.139241	0.13038	0.148101	0.132911	0.125316	0.0860759		124	122	109	97	105	120	117	119	110	106	126	116	126	111	104	113	131	126	135
Ochromonas triangulata	30	0.167089	0.15443	0.151899	0.16962	0.151899	0.156962	0.160759	0.135443	0.127848	0.168354	0.164557	0.153165	0.148101	0.139241	0.140506	0.139241	0.134177	0.149367	0.134177	0.134177	0.134177	0.13038	0.149367	0.14557	0.126582	0.134177	0.150633	0.146835	0.156962		124	123	122	124	139	135	131	133	126	122	115	144	132	133	149	122	133	150
Chromophyton cf. rosanoffii	31	0.182278	0.177215	0.163291	0.158228	0.188608	0.188608	0.167089	0.135443	0.140506	0.159494	0.15443	0.168354	0.162025	0.137975	0.140506	0.139241	0.118987	0.144304	0.139241	0.139241	0.139241	0.150633	0.143038	0.149367	0.122785	0.141772	0.144304	0.15443	0.15443	0.156962		94	107	115	156	145	144	137	117	123	112	128	115	117	139	124	129	177
Chrysastrella breviappendiculata	32	0.158228	0.139241	0.132911	0.141772	0.164557	0.164557	0.137975	0.112658	0.125316	0.139241	0.136709	0.136709	0.137975	0.113924	0.116456	0.122785	0.118987	0.132911	0.131646	0.131646	0.131646	0.13038	0.122785	0.136709	0.127848	0.127848	0.122785	0.143038	0.137975	0.155696	0.118987		102	104	123	123	122	114	101	117	120	129	111	111	136	113	122	153
Lagynion cf. ampullaceum	33	0.150633	0.148101	0.14557	0.151899	0.158228	0.15443	0.143038	0.127848	0.134177	0.151899	0.14557	0.155696	0.14557	0.13038	0.141772	0.140506	0.149367	0.135443	0.132911	0.132911	0.132911	0.150633	0.143038	0.143038	0.14557	0.140506	0.146835	0.141772	0.122785	0.15443	0.135443	0.129114		35	122	121	119	123	99	127	127	122	116	118	122	119	113	153
Lagynion scherffelii	34	0.146835	0.144304	0.150633	0.146835	0.151899	0.148101	0.14557	0.129114	0.129114	0.150633	0.148101	0.159494	0.151899	0.135443	0.151899	0.144304	0.156962	0.141772	0.136709	0.136709	0.136709	0.146835	0.140506	0.151899	0.139241	0.14557	0.146835	0.151899	0.132911	0.156962	0.14557	0.131646	0.0443038		116	125	119	118	103	132	127	116	118	116	128	121	112	145
Chlorochromonas danica	35	0.165823	0.164557	0.164557	0.167089	0.151899	0.150633	0.160759	0.136709	0.137975	0.151899	0.139241	0.126582	0.121519	0.146835	0.153165	0.163291	0.177215	0.156962	0.144304	0.144304	0.144304	0.143038	0.143038	0.15443	0.172152	0.163291	0.140506	0.132911	0.151899	0.175949	0.197468	0.155696	0.15443	0.146835		93	90	106	122	126	139	142	140	124	121	124	119	131
Ochromonas perlata	36	0.156962	0.151899	0.155696	0.158228	0.148101	0.14557	0.141772	0.13038	0.127848	0.148101	0.141772	0.124051	0.120253	0.141772	0.149367	0.151899	0.158228	0.162025	0.146835	0.146835	0.146835	0.148101	0.139241	0.155696	0.179747	0.173418	0.163291	0.139241	0.148101	0.170886	0.183544	0.155696	0.153165	0.158228	0.117722		18	120	123	133	130	139	127	123	112	116	124	143
Ochromonas sphaerocystis	37	0.158228	0.153165	0.148101	0.15443	0.137975	0.135443	0.134177	0.132911	0.129114	0.143038	0.139241	0.121519	0.120253	0.136709	0.146835	0.159494	0.160759	0.155696	0.148101	0.148101	0.148101	0.149367	0.136709	0.156962	0.18481	0.172152	0.160759	0.140506	0.150633	0.165823	0.182278	0.15443	0.150633	0.150633	0.113924	0.0227848		116	118	130	125	138	130	121	116	113	122	135
Neotessella lapponica	38	0.146835	0.139241	0.140506	0.146835	0.139241	0.135443	0.13038	0.120253	0.132911	0.156962	0.143038	0.139241	0.136709	0.122785	0.127848	0.148101	0.149367	0.15443	0.148101	0.148101	0.148101	0.15443	0.125316	0.144304	0.149367	0.14557	0.132911	0.140506	0.139241	0.168354	0.173418	0.144304	0.155696	0.149367	0.134177	0.151899	0.146835		98	143	122	138	134	127	141	125	118	132
Neotessella volvocina	39	0.134177	0.127848	0.129114	0.127848	0.124051	0.118987	0.113924	0.13038	0.14557	0.136709	0.13038	0.143038	0.140506	0.113924	0.118987	0.125316	0.125316	0.131646	0.139241	0.139241	0.139241	0.14557	0.139241	0.134177	0.151899	0.125316	0.149367	0.127848	0.134177	0.159494	0.148101	0.127848	0.125316	0.13038	0.15443	0.155696	0.149367	0.124051		124	109	121	106	118	115	114	118	141
Melkoniana moestrupii	40	0.183544	0.172152	0.153165	0.167089	0.164557	0.156962	0.164557	0.13038	0.134177	0.143038	0.144304	0.14557	0.146835	0.139241	0.135443	0.140506	0.137975	0.153165	0.140506	0.140506	0.140506	0.148101	0.135443	0.151899	0.15443	0.14557	0.162025	0.164557	0.159494	0.15443	0.155696	0.148101	0.160759	0.167089	0.159494	0.168354	0.164557	0.181013	0.156962		97	135	127	121	129	129	128	155
Melkoniana sp.	41	0.170886	0.175949	0.15443	0.16962	0.168354	0.164557	0.155696	0.118987	0.13038	0.129114	0.125316	0.140506	0.139241	0.11519	0.117722	0.13038	0.125316	0.140506	0.136709	0.136709	0.136709	0.14557	0.132911	0.126582	0.144304	0.144304	0.144304	0.139241	0.146835	0.14557	0.141772	0.151899	0.160759	0.160759	0.175949	0.164557	0.158228	0.15443	0.137975	0.122785		126	108	124	137	123	121	155
Chromulina nebulosa	42	0.160759	0.162025	0.155696	0.163291	0.160759	0.160759	0.143038	0.150633	0.15443	0.153165	0.156962	0.164557	0.167089	0.139241	0.158228	0.14557	0.155696	0.155696	0.158228	0.158228	0.158228	0.153165	0.144304	0.148101	0.151899	0.158228	0.150633	0.150633	0.159494	0.182278	0.162025	0.163291	0.15443	0.146835	0.179747	0.175949	0.174684	0.174684	0.153165	0.170886	0.159494		54	102	108	126	125	146
Chromulina cf. nebulosa	43	0.146835	0.156962	0.159494	0.163291	0.160759	0.163291	0.135443	0.144304	0.156962	0.150633	0.141772	0.163291	0.163291	0.129114	0.136709	0.136709	0.144304	0.150633	0.149367	0.149367	0.149367	0.146835	0.140506	0.13038	0.150633	0.136709	0.144304	0.135443	0.140506	0.167089	0.14557	0.140506	0.146835	0.149367	0.177215	0.160759	0.164557	0.16962	0.134177	0.160759	0.136709	0.0683544		96	106	117	123	147
Chrysamoeba_tenera	44	0.153165	0.143038	0.146835	0.14557	0.160759	0.160759	0.141772	0.144304	0.136709	0.165823	0.156962	0.14557	0.144304	0.143038	0.150633	0.163291	0.164557	0.159494	0.155696	0.155696	0.155696	0.163291	0.149367	0.160759	0.149367	0.148101	0.135443	0.140506	0.131646	0.168354	0.148101	0.140506	0.149367	0.146835	0.156962	0.155696	0.153165	0.160759	0.149367	0.153165	0.156962	0.129114	0.121519		101	127	131	138
Chrysamoeba mikrokonta	45	0.16962	0.158228	0.173418	0.165823	0.160759	0.159494	0.155696	0.141772	0.143038	0.163291	0.160759	0.15443	0.150633	0.143038	0.148101	0.162025	0.167089	0.155696	0.162025	0.162025	0.162025	0.167089	0.149367	0.150633	0.175949	0.163291	0.165823	0.149367	0.143038	0.188608	0.175949	0.172152	0.15443	0.162025	0.153165	0.141772	0.146835	0.178481	0.14557	0.163291	0.173418	0.136709	0.134177	0.127848		137	135	149
Dinobryon ningwuensis	46	0.144304	0.139241	0.149367	0.15443	0.146835	0.15443	0.129114	0.139241	0.125316	0.143038	0.136709	0.143038	0.137975	0.13038	0.131646	0.126582	0.132911	0.149367	0.135443	0.135443	0.135443	0.126582	0.135443	0.13038	0.156962	0.148101	0.148101	0.14557	0.165823	0.15443	0.156962	0.143038	0.150633	0.153165	0.156962	0.146835	0.143038	0.158228	0.144304	0.163291	0.155696	0.159494	0.148101	0.160759	0.173418		55	154
Dinobryon taiyuanensis	47	0.160759	0.141772	0.160759	0.159494	0.160759	0.158228	0.135443	0.122785	0.125316	0.140506	0.137975	0.150633	0.148101	0.126582	0.134177	0.118987	0.144304	0.148101	0.141772	0.141772	0.141772	0.140506	0.139241	0.136709	0.148101	0.144304	0.143038	0.141772	0.159494	0.168354	0.163291	0.15443	0.143038	0.141772	0.150633	0.156962	0.15443	0.149367	0.149367	0.162025	0.153165	0.158228	0.155696	0.165823	0.170886	0.0696203		163
Poterioochromonas cf. malhamensis	48	0.18481	0.182278	0.193671	0.194937	0.173418	0.167089	0.177215	0.193671	0.187342	0.18481	0.174684	0.163291	0.167089	0.189873	0.198734	0.191139	0.207595	0.2	0.198734	0.198734	0.198734	0.187342	0.174684	0.193671	0.197468	0.191139	0.183544	0.16962	0.170886	0.189873	0.224051	0.193671	0.193671	0.183544	0.165823	0.181013	0.170886	0.167089	0.178481	0.196203	0.196203	0.18481	0.186076	0.174684	0.188608	0.194937	0.206329
Poterioochromonas cf. stipitata	49	0.165823	0.165823	0.178481	0.177215	0.172152	0.165823	0.173418	0.165823	0.168354	0.165823	0.158228	0.160759	0.160759	0.175949	0.181013	0.179747	0.198734	0.187342	0.189873	0.189873	0.189873	0.183544	0.159494	0.179747	0.178481	0.182278	0.189873	0.155696	0.159494	0.189873	0.207595	0.182278	0.18481	0.179747	0.156962	0.160759	0.160759	0.168354	0.167089	0.181013	0.178481	0.177215	0.165823	0.159494	0.162025	0.201266	0.207595	0.0886076
Nannochloropsis limnetica	50	0.222785	0.225316	0.211392	0.189873	0.243038	0.240506	0.217722	0.229114	0.240506	0.259494	0.259494	0.244304	0.240506	0.227848	0.231646	0.234177	0.226582	0.24557	0.227848	0.227848	0.227848	0.227848	0.229114	0.240506	0.211392	0.211392	0.220253	0.237975	0.237975	0.231646	0.201266	0.226582	0.225316	0.227848	0.243038	0.256962	0.256962	0.246835	0.203797	0.224051	0.229114	0.236709	0.218987	0.225316	0.236709	0.237975	0.24557	0.258228
Synchroma grande	51	0.191139	0.193671	0.197468	0.188608	0.198734	0.196203	0.189873	0.198734	0.197468	0.212658	0.210127	0.173418	0.178481	0.197468	0.2	0.217722	0.222785	0.224051	0.197468	0.197468	0.197468	0.197468	0.208861	0.201266	0.221519	0.202532	0.210127	0.198734	0.189873	0.206329	0.201266	0.198734	0.183544	0.181013	0.198734	0.213924	0.203797	0.198734	0.170886	0.201266	0.196203	0.188608	0.174684	0.183544	0.189873	0.203797	0.203797	0.2
[truncated: 3 more columns]

## Sheet: Caption
Table. Estimates of Evolutionary Divergence between Sequences
The number of base differences per site from between sequences are shown. The analysis involved 72 nucleotide sequences. Codon positions included were 1st+2nd+3rd+Noncoding. All ambiguous positions were removed for each sequence pair. There were a total of 1702 positions in the final dataset. Evolutionary analyses were conducted in MEGA6 [1].
1. Tamura K., Stecher G., Peterson D., Filipski A., and Kumar S. (2013). MEGA6: Molecular Evolutionary Genetics Analysis version 6.0. Molecular Biology and Evolution30: 2725-2729.
Disclaimer: Although utmost care has been taken to ensure the correctness of the caption, the caption text is provided "as is" without any warranty of any kind. Authors advise the user to carefully check the caption prior to its use for any purpose and report any errors or problems to the authors immediately (www.megasoftware.net). In no event shall the authors and their employers be liable for a…
