# Supplementary material for: ﻿Epipyxisfenheensis sp. nov., a new species of the genus Epipyxis (Chrysophyceae)
Source: PhytoKeys. 2025 Jul 28;260:115–38. doi: 10.3897/phytokeys.260.154552 (PMC12322679; doi:10.3897/phytokeys.260.154552)
Supplement: Supplementary material 5 — Summary of the features that distinguish apart the Epipyxis taxa [file phytokeys-260-115_article-154552__-s005.xlsx]

## Sheet: Sheet1
TABLE S5. Summary of the features that distinguish apart the Epipyxis taxa.
taxon	lorica shape	lorica size (µm)	protoplast	Scale shape	flagellum
E.utriculus	smooth, narrow spindle	18–50 × 6–10	spindle	ellipsoid	unequal, 1∶2
E. tabellariae	smooth, spindle to obovate	15.5–22.6 × 6.5–9	spindle	ellipsoid	unequal, 1∶2
E. proteus	dentate, tapered	32–55 × 8–13	spindle	copper-shaped	-
E. condensata	smooth, short cylindrical	13–21.3 × 4–6.5	fusiform	ellipsoid	unequal, 1∶2
E. tubulosa	smooth, semi-cylindrical to slender conical	26–76 × 4–7.6	spindle	ellipsoid	unequal, 1∶4
E. polymorpha	dentate, conical	21–37 × 4.3–8.5	pyriform or fusiform	ellipsoid	unequal, 1∶3
E. ramosa	dentate, long cylindrical	43–73 × 4.8–8.5	spindle	-	unequal, 1∶3
E. gracilis	dentate, cylindrical	17.5–37 × 3–7	-	discal	-
E. kenaiensis	smooth, cylindrical to bell-shaped	21–34 × 4.5–5.3	pyriform or fusiform	discal	unequal, 1∶6
E. pulchra	dentate, long cylindrical	21–39 × 3.5–7	-	globular	-
E. singoalikensis	smooth, cylindrical bell	21–28 × 7–8	-	-	-
E. epiplanctica	long cylindrical	23 × 5.5	spindle	-	-
E. deformans	cylindrical	29–33 × 5–6	fusiform	-	-
E. lauterbornii	dentate, cylindrical	21 × 5	spindle	-	unequal, 1∶2
E. elegans	3/4 dentate, long cylindrical	34.5–61 × 4–4.5	fusiform	S-shaped	unequal, 1∶2
E. irregularis	smooth, long cylindrical	43–78.5 × 5.3–7.5	-	discal or ellipsoid	-
E. kodiakensis	dentate, fusiform	23.5–30.5 × 6.5–11	-	round	-
E. socialis	long cylindrical	42–46 × 4.2–5.8	-	-	-
E. thamnoides	long-tube	55–112 × 9–10.5	-	round or ellipsoid	-
E. michiganensis	dentate, long cylindrical	28–87 × 4.4–7.4	-	round, ellipsoidor obovate	-
E. voigtii	cylindrical	26–30 × 6–6.5	-	-	-
E. stokesii	smooth, long cylindrical	42–46 × 4–5	-	-	-
E. borgei	cylindrical	27–32 × 5.5	spindle	-	-
E. fenheensis sp. nov.	mooth, long cylindrical	28–43 × 4–9	spindle	oval or ellipsoid	unequal, 1∶3
